# Supplementary material for: IF1 Promotes Cellular Proliferation and Inhibits Oxidative Phosphorylation in Mouse Embryonic Fibroblasts under Normoxia and Hypoxia
Source: Cells. 2024 Mar 21;13(6):551. doi: 10.3390/cells13060551 (PMC10969582; doi:10.3390/cells13060551)
Supplement: Supplementary file 1 [file cells-13-00551-s001.zip]

Archive with 1 entries (1 files):
- cells-2812630-supplementary.pdf
